# Supplementary material for: Assessing and Enhancing Nutrition and Physical Activity Environments in Early Childhood Education and Care Centers: Scoping Review of eHealth Tools
Source: JMIR Pediatr Parent. 2025 Jan 22;8:e68372. doi: 10.2196/68372 (PMC11809617; doi:10.2196/68372)
Supplement: Multimedia Appendix 4 [file pediatrics_v8i1e68372_app4.xlsx]

## Sheet: Extraction sheet results clean
eHealth tool	Study ID	Title	Country in which the study conducted	Aim (s) of study	Study design	Study setting	Population description	Inclusion criteria	Exclusion criteria	Gender (% Females)	Age- Mean (SD)	Total number of participants	Method of recruitment of participants	Is there an ehealth assessment tool?	Does the ehealth assessment provide feedback or results to ECEC?	eHealth modality (web, application, SMS etc.)	Assessment Tool components	Psychometric properties	Is there an ehealth intervention tool?	Duration of intervention	eHealth modality (web, application, SMS etc.)	Intervention tool components	Nutrition outcome measured	PA outcome measured	Theoretical underpinning
OutsidePlay-ECE risk-reframing intervention	Brussoni et al., 2021	A Web-Based Risk-Reframing Intervention to Influence Early Childhood Educators’Attitudes and Supportive Behaviors Toward Outdoor Play: Protocol for the OutsidePlay Study Randomized Controlled Trial	Canada	Our study objective is to develop and evaluate a web-based intervention to influence ECEs’ and administrators’perceptions and practices in support of children’s outdoor play within ELCCs. This paper outlines the intervention mapping (IM) process, a protocol that we followed to develop and test the intervention.	Protocol for Randomized Control Trial	Early learning and childcare center (ELCC)	Early childhood educators (ECEs) and Early learning and childcare centers (ELCC) administrators	- Being aged ≥19 years. - Currently working as an ECE or ELCC administrator in Canada. - Being able to speak, read, and understand English. - Computer and internet literacy	Not Reported	Not Reported	Not Reported	Total: 324 ECEs and ELCC administrators	- email - Facebook advertisements	No	N/A	N/A	N/A	N/A	Yes	in up to 100 minutes	Web-based	- Chapter 1 is designed to guide users to find their reasons for why they want to promote children’s outdoor play at their center. - Chapter 2 presents interactive video scenarios with animated characters in real-life ELCC outdoor space backgrounds. Initially, 8 scenarios were proposed: (1) communicating with parents and caregivers, (2) rough-and-tumble play, (3) play at heights, (4) conflict res…	N/A	- The primary outcome is increased tolerance of risk in children’s play, as measured by the Teacher Tolerance of Risk in Play Scale. - The secondary outcome is self-reported attainment of a self-developed behavior change goal.	Social Cognitive Theory
	Brussoni et al., 2022	Evaluation of the Web-Based OutsidePlay-ECE Intervention to Influence Early Childhood Educators' Attitudes and Supportive Behaviors Toward Outdoor Play: Randomized Controlled Trial	Canada	The aim of this study was to report the results of a randomized controlled trial (RCT) evaluating the effectiveness of the OutsidePlay-ECE intervention in increasing ECEs' and ELCC administrators' tolerance of risk in play and attain a behavior change goal related to providing outdoor play opportunities for children in their ELCC.	Randomized Control Trial	Early learning childcare center (ELCC)	Early childhood educators (ECEs) and Early learning and childcare centers (ELCC) administrators	Eligible participants were: - Adult ECEs and ELCC administrators currently working in Canada - Could speak, read, and understand English - Computer and internet literacy was an implicit de facto eligibility criterion	We did not have any exclusion criteria.	Total: 96.6% Intervention: 96.8% Control: 96.4%	Not Reported	Total: 563 ECEs and ELCC administrators Intervention: 281 Control: 282	- email - social media posts on Facebook, Facebook advertisements, Twitter, and Instagram	No	N/A	N/A	N/A	N/A	Yes	in up to 100 minutes	Web-based	OutsidePlay web-based risk-reframing intervention, (OutsidePlay-ECE module): - The goal of the OutsidePlay-ECE intervention is to reframe ECEs' perception of the importance of outdoor play and its inherent risks and promote a change in their practice in supporting children's outdoor play in ELCC settings. -The intervention consists of 3 chapters, guiding participants through a journey: Chapter 1 …	N/A	- Primary outcome: change in the total score on the Teacher Tolerance of Risk in Play Scale (T-TRiPS) - Secondary outcome: participants' goal attainment at either follow-up time point (self-reported behavior change, measured by participants' self-reported progress in attaining the goal they set for themselves)	Intervention mapping process Social Cognitive Theory
TEACH e‐Learning course (Training pre‐service EArly CHildhood educators in physical activity )	Bruijns et al., 2022	Change in pre- and in-service early childhood educators' knowledge, self-efficacy, and intentions following an e-learning course in physical activity and sedentary behaviour: a pilot study	Canada	The purpose of this pilot study was to examine the short-term efficacy of the TEACH e-Learning course in physical activity and sedentary behaviour on Canadian pre-service (i.e., ECE candidates enrolled in a post-secondary program) and in-service (i.e., practicing) ECEs' related knowledge, self-efficacy, behavioural intention, and perceived behavioural control.	Pre-post study design	- Centre-based childcare - Kindergarten - Preschool	Pre-service and in-service Early childhood educators (ECEs)	pre-service ECEs were eligible to participate if they were enrolled in a participating cohort. in service ECEs were eligible to participate in the study if they were employed in a centre- or home-based childcare, preschool, or kindergarten setting	Not Reported	in-service ECEs: 99.2%	in-service ECEs: 37.1 (9.5)	in-service ECEs: 110	social media	No	N/A	N/A	N/A	N/A	Yes	2 weeks	Web-based	The 5-h TEACH e-Learning course in physical activity and sedentary behaviour comprised four modules developed for ECEs, which covered: introductory content on physical activity and sedentary behaviour in early childhood; the influence of the childcare environment on children's movement behaviours, and outdoor and risky play; practical strategies to promote physical activity and minimize sedentary…	N/A	- Knowledge of physical activity, outdoor/risky play, and sedentary behaviour concepts - Physical activity, outdoor/risky play, and sedentary behaviour self-efficacy - Behavioural intention and perceived behavioural control	Social Cognitive Theory The Theory of Planned Behaviour
tool to increase children's veg intake & reduce food neophobia	Blomkvist et al., 2018	A cluster randomized web-based intervention trial to reduce food neophobia and promote healthy diets among one-year-old children in kindergarten: study protocol.	Norway	The aim of the present study is to develop and evaluate the effect of two different interventions among one-year-old children in kindergartens in four counties in Norway. The interventions aims to promote a healthy and varied diet in young children that can facilitate cognitive development and help to prevent future overweight	Protocol for Randomized Control Trial	Kindergartens	Kindergarten staff	kindergartens registered at The Norwegian Directorate for Education and Training	- Kindergartens registered as "open" kindergartens where children and their parents attend together. - Kindergartens registered with less than 4 children - Kindergartens with children from 3 to 5 years only	Not Reported	Not Reported	Total: 46 Kindergarten Control: 15 Intervention group 1: 15 Intervention group 2: 16	- Phone - email	No	N/A	N/A	N/A	N/A	Yes	3 months	Web-based	Intervention Group 1: Menu recipes (hosted on website) to include vegetables (spinach, celeriac and fennel) each week Intervention Group 2: Menu recipes. In addition the kindergarten staff in intervention group 2 will be asked to implement pedagogical tools including i) weekly sensory lessons (Sapere method) for the participating children and ii) advice on meal practice and feeding practices duri…	Primary outcomes: - Child vegetable intake assessed at baseline, after the intervention, and at the ages of 36 and 48 months. - Children's level of food neophobia assessed at baseline, after the intervention, and at the ages of 36 and 48 months. - Child dietary habits and food variety assessed at baseline, after the intervention, and at the ages of 36 and 48 months. Secondary outcomes: - Self-rep…	N/A	Not Reported
	Blomkvist et al., 2021	Effectiveness of a kindergarten-based intervention to increase vegetable intake and reduce food neophobia amongst 1-year-old children: a cluster randomised controlled trial	Norway	The aim of the present study was to assess the effect of a web-based intervention with the purpose to promote a healthy and varied diet amongst 1-year-old children using a cluster randomised controlled design.	Randomized Control Trial	Kindergartens	Kindergarten staff	-public and private kindergarten -having children of the appropriate age (i.e. born in 2016) -located in both rural and urban settings.	- Kindergartens registered as "open" kindergartens in which children and their parents attend together - Kindergartens registered with less than four children - Kindergartens with children from 3 to 5 years only	Not Reported	Not Reported	Total: 46 kindergarten Control: 15 kindergartens Intervention 1: 15 kindergartens Intervention 2: 16 kindergartens	- Phone - email	No	N/A	N/A	N/A	N/A	Yes	12 weeks	Web-based	Intervention Group 1: - Menu recipes (hosted on website) to include vegetables (spinach, celeriac and fennel) each week Intervention Group 2: Menu recipes + Kindergarten staff implement weekly sensory lessons/Sapere method + were given advice on meal practice and feeding practices (information videos for food neophobia, repeated exposure, role modelling, our five senses, basic tastes and the Sape…	- child intake of intervention vegetables and all vegetables combined (vegetable intake) - level of child food neophobia post-intervention (child food neophobia)	N/A	Not Reported
Online training to disseminate outdoor free-play information in relation to COVID-19 guidelines	Reilly et al., 2023	The impact of an e-newsletter or animated video to disseminate outdoor free-play information in relation to COVID-19 guidelines in New South Wales early childhood education and care services: a randomised controlled trial	Australia	The aim of this 3-arm randomised controlled trial was to examine the use of different types of dissemination strategies: (i) an e-newsletter; and (ii) an animated video resource, compared with the provision of a standard email (passive diffusion), to assess the impact on increasing ECEC service intentions to adopt an indoor- outdoor program for the full day and offer more time outdoors.	Randomized Control Trial	Early Childhood Education and Care (ECEC) services	Supervisors in ECEC services	ECEC services, caring for children 0-6 years	- not listed as either a preschool or long day care service (e.g. family day care service, or before and after school care) - listed as a Department of Education service - temporarily closed - located outside of the state of NSW - were concurrently selected to participate in a nationwide survey being conducted by the research team. - ECEC services located within the Hunter New England Local Healt…	Not Reported	Not Reported	Total: 1024 ECEC services newsletter group = 342 animated video group = 342 control group = 342	- Phone - email - randomly extracted from a publicly available National register (Australian Children's Education & Care Quality Authority)	No	N/A	N/A	N/A	N/A	Yes	- eNewsletter = 3 min - Video = 3 min 28s	- Web-based - email message	e-newsletter or animated video addressing key barriers associated with Guideline adoption within the ECEC setting - animated video resource, a novel approach to delivering guideline information, was developed to elicit an emotional reaction through the inclusion of audio and visual elements, including a visual demonstration of the behaviour The Guidelines: clear recommendations for ECEC services …	N/A	- Intentions to adopt the Guidelines - Awareness and reach of the Guidelines - Knowledge of the Guidelines - Implementation of the Guidelines i.e. indoor-outdoor programs for the full day and/or offering all free play outdoors - Barriers to implementing the Guidelines	Model for Dissemination of Research Interactive System Framework
EATS (Childcare Electronic Assessment Tool and Support)	Barnes et al., 2020	A pilot randomised controlled trial of a web-based implementation intervention to increase child intake of fruit and vegetables within childcare centres	Australia	The primary objective of this study is to examine via a type-II hybrid cluster RCT, the potential feasibility of a web-based intervention together with health promotion officer support within childcare centres, whilst assessing the uptake, acceptability and appropriateness of the intervention and implementation strategies, and contextual factors influencing implementation. Secondary objectives ar…	Randomized Control Trial	Childcare centers	Supervisors and staff within childcare centres	To be eligible, childcare centres must: - enrol > 20 children per day - have internet access at the centre - not provide meals or snacks to children (i.e. parents or caregivers must be required to provide food packed in lunchboxes) - not be currently participating in any other intervention to improve child healthy eating and/ or physical activity -not be fully compliant with healthy eating practi…	- Mobile preschool - family day care centres - centres that do not cater to children aged 2-5 years - cater exclusively for children requiring specialist care - are run by the Department of Education and Communities Centre will be excluded	Not Reported	Not Reported	Not Reported	- Phone - Mail	Yes	Yes	Web-based	Childcare EATS includes a self-assessment of the implementation of targeted healthy eating practices. Following the completion of the self-assessment, the web-based program will immediately provide centres with feedback on practice performance	Not Reported	Yes	6 months	Web-based	- Audit and feedback: Childcare EATS includes a self-assessment of the implementation of targeted healthy eating practices. Following the completion of the self-assessment, the web-based program will immediately provide centres with feedback on practice performance. - Develop a formal implementation blueprint: Following the completion of the self-assessment, childcare centres will be encouraged t…	- Improving implementation of targeted healthy eating practices (Supporting families to provide healthier foods consistent with dietary guidelines, Provision of intentional learning experiences about healthy eating to children, Use of feeding practices that support children’s healthy eating, Staff participation in professional development in healthy eating, Having a comprehensive written nutritio…	N/A	Social Ecological Framework The Behavior Change Wheel
	Barnes et al., 2021	Feasibility of a Web-Based Implementation Intervention to Improve Child Dietary Intake in Early Childhood Education and Care: Pilot Randomized Controlled Trial.	Australia	The aim of this pilot RCT is to determine the feasibility of conducting a fully powered implementation trial assessing the impact of a web-based program together with health promotion officer (HPO) support, on childcare center implementation of healthy eating policies and practices.	Randomized Control Trial	Childcare centers	Center staff	Centers were eligible to participate in the trial if - they enrolled >20 children per day, - had internet access - parents provided food for children to consume while attending care (ie, centers did not provide food) - they did not participate in any other healthy eating or physical activity intervention - they were not fully compliant with healthy eating practices specified in the NSW state obes…	Centers were ineligible if: - they were a mobile preschool or family day care center - did not cater to children aged 2-5 years - catered exclusively for children requiring specialist care - were classified as an New South Wales Department of Education center owing to differing operational characteristics.	Not Reported	Intervention: Supervisors 37.68 (5.92) Center champions: 44.17 (6.40) Control: Supervisors: 43.91 (10.57)	Participating ECEC = 22 Intervention = 10 preschool/1 long day care Control = 10 preschool/1 long day care	- Phone - Mail	Yes	Yes	Web-based	Childcare EATS (electronic assessment tool and support) program Self-assessment feature for centers to assess implementation of targeted healthy eating practices. Centres were provided immediate tailored feedback on practice performance.	Not Reported	Yes	6 months	Web-based	The web-based program Childcare Electronic Assessment Tool and Support (EATS) includes: - Audit with feedback - Development of a formal implementation blueprint - Distribution of educational materials Health promotion officer (HPO) support: - Educational outreach visit to introduce the web-based program and support implementation of the healthy eating practices - Identify and prepare a center cha…	Implementation of Targeted Healthy Eating Practices: - Supporting families to provide healthier foods consistent with dietary guidelines - Provision of intentional healthy eating learning experiences - Using feeding practices that support children's healthy eating - Staff participating in professional development targeting healthy eating - Having a comprehensive written nutrition policy that outl…	N/A	The Behavior Change Wheel
HOPPEL (Healthy Online Professional Program for Early Learner)	Peden et al., 2021	Thinking beyond the Norm: Using Alternate Theories in Early Childhood Education and Care Physical Activity Interventions	Australia	The aim of this article was twofold: (1) to describe how the Healthy Online Professional Program for Early Learners (HOPPEL) intervention was underpinned by a CoP and (2) to retrospectively examine the alignment intervention with the applied theory.	Randomized Control Trial	Early childhood education and care (ECEC) centers	Educators	- ECEC centers located in Tasmania, Australia - serving children 2-5 years	Not Reported	0.85	Not Reported	104 educators	Not Reported	No	N/A	N/A	N/A	N/A	Yes	12 weeks	Web-based	The HOPPEL intervention comprised a 12-week blended professional development program for educators: one daylong face-to-face workshop, followed by 12 weeks of online professional development. The online element involved asynchronous components and three synchronous sessions. The asynchronous components involved educators reading and engaging with written blog content and participating in online f…	N/A	Qualitative educator comments on the experience of HOPPEL program	Community of Practice
	Peden et al., 2022	A blended professional learning intervention for early childhood educators to target the promotion of physical activity and healthy eating: the HOPPEL cluster randomized stepped-wedge trial.	Australia	The aim of this study was to evaluate the efficacy of a ‘blended’ professional learning program for early childhood educators on the physical activity and healthy eating environments and policies and on the physical activity levels of children in ECEC services.	Randomized Control Trial	Early childhood education and care (ECEC) centers	Educators	Centres that catered for children aged 2–5 years within one overarching administrating organization were eligible to participate in the study	Not Reported	0.85	Not Reported	15 ECECs , 112 Educators	Not Reported	No	N/A	N/A	N/A	N/A	Yes	12 weeks	Web-based	HOPPEL (Healthy Online Professional Program for Early Learners) focused on a number of physical activity components, including structured and unstructured physical activity learning experiences, inside and outside physical activity, activity ‘power’ breaks with the aim of breaking up sedentary time and, designing holistic learning environments that promote physical activity. In relation to health…	Changes in centre-level healthy eating practices assessed using the Environmental Policy Assessment and Observation (EPAO) tool	-Changes in centre-level physical activity assessed using the Environmental Policy Assessment and Observation (EPAO) tool - Changes in children’s physical activity assessed using Actigraph GT1M and GT3X + accelerometers.	Guskey’s model of teacher change Community of Practice
Create Healthy Futures program	Chuang et al., 2020	A Pilot Randomized Controlled Trial of a Nutrition and Dietary Intervention for Early Care and Education Providers.	United States	The purpose of this study was to evaluate the feasibility and preliminary impact of Create Healthy Futures intervention for ECE providers on nutrition-related psychosocial factors, dietary behaviors, communication behaviors, and the ECE- related nutrition environment.	Randomized Control Trial	Early Care and Education (ECE) centers	ECE providers	- ECE programs both center-based and home-based - Caring for children 0-5 years of age - Cleveland, OH - 2017-2018 school year	Not Reported	Overall= 108 (97.3%) Intervention = 54 (96.4%) Control = 54 (98.2%)	Overall= 43.55 (11.87) Intervention = 41.07 (11.25) Control = 46.18 (1.70)	9 ECE centers Intervention = 4 Control = 5 111 ECE providers Intervention = 56 Control = 55	email	No	N/A	N/A	N/A	N/A	Yes	6 weeks	Web-based	The "Early Care and Education Professional's Impact: Nourish Yourself and Create Healthy Futures'' (Create Healthy Futures) program is a self-paced, 6- lesson, web-based intervention on promoting healthy eating behaviors for ECE providers. Topic areas include (1) basic nutrition guidelines, (2) healthy eating strategies, (3) navigation of the food environment such as grocery purchasing, reading n…	Psychosocial and Behavioral Measures: - Nutrition knowledge - Mindful eating - Perceived barriers to eat fruits and vegetables - Perceived barriers to promote healthy eating in classroom Environmental Factors - Nutrition-related policy and practices at their ECE facilities - Number of healthy eating-related activities organized for the staff in the ECE center Individuals behavior: - Dietary intak…	N/A	Social Cognitive Theory Social Ecological Model
Online training on healthy beverage best practices	Hazard et al., 2021	Development of an online curriculum for California early care and education providers on healthy beverages.	United States	The purpose of this study was to describe the development of a self-paced online training on healthy beverage best practices in child care programs, available in English and Spanish; and to evaluate the accessibility, acceptability, and satisfaction of the online training.	Randomized Control Trial	Licensed child care centers	Child care providers	Child care providers cared for children ages 2-5 years, provided beverages during at least one meal or snack	Head Start or State preschool	42 (98%)	Not Reported	Total: 20 Child care providers - center based	Recruited through Resource and Referral Agencies and local child care networks using recruitment materials	No	N/A	N/A	N/A	N/A	Yes	English = 29 min Spanish = 37 min	Web-based	Self-paced online modules on healthy beverage best practices for child care providers. The course included: voice-over narration and videos, and incorporated interactive quizzes/games	Evaluation of accessibility, acceptability, and satisfaction of nutrition and online education course.	N/A	Not Reported
GO NAPSACC	Ward et al., 2017	Translating a child care based intervention for online delivery: development and randomized pilot study of Go NAPSACC.	United States	The purpose of this paper is to describe the translation of NAPSACC into an online format (known as "Go NAP-SACC"), implementation of the new Go NAPSACC program by child care center directors, and a randomized pilot study evaluating its impact on centers' nutrition environments.	Randomized Control Trial	Full-time and part-time child care center programs	Early Care and Education (ECE) directors	Eligible centers had to: - have children currently enrolled who were between 3 and 5 years - have a quality rating of at least 2 stars (out of 5) or be faith-based (exempt from rating).	Centers that had participated in NAPSACC during the past 6 months were excluded.	Not Reported	Not Reported	Total: 33 ECE centers Intervention: 18 Control: 15	- Phone - Local technical assistance (TA) providers helped identify potential child care centers and directors who might be interested in taking part in this study.	Yes	Yes	Web-based	Self-assessments allow the ECE program administrator to evaluate current practices in five key areas: breastfeeding and infant feeding (25 items), child nutrition (46 items),physical activity (23 items), outdoor play and learning (20 items), and screen time (13items). Upon completion, feedback is given on each sub-section highlighting where the provider is doing a "great job" vs. "on your way" (n…	Not Reported	Yes	4 months	Web-based	- Goal setting tool allows the ECE program administrator to identify goals for improvement (e.g. identify goals for improvement related to foods provided, beverages provided and feeding practices) - Once goals are selected, step-by-step action plans are available that offer guidance for implementing changes. Action plans are pre-filled and specific to each goal. The ECE program can use as-is or e…	Change in centers' nutrition environments as measured with EPAO-Self-Report: - Foods provided - Beverages provided - Feeding environment - Feeding practices - Menus - Education and professional development - Nutrition policy	N/A	Social Cognitive Theory
	Clarke et al., 2023	Go NAPSACC On-Demand Trainings for Early Care and Education Providers: Development and Dissemination.	United States	This project aimed to develop a library of training embedded within the Go NAPSACC website, enabling users to fulfill step 4 (learn more) of the 5-step improvement process on the same platform used for the remaining steps and to disseminate those training widely throughout Go NAPSACC participating states	Protocol	Early Care and Education (ECE) programs	ECE providers	Go NAPSACC Registered ECE Programs	Not Reported	N/A	N/A	760 ECE programs (2,932 ECE providers)	- email - Flyers, Brochures - State Administrators	No	N/A	N/A	N/A	N/A	Yes	on demand	Web-based	On-demand training integrated into the GO NAPSACC platform. Each package consists of 1 training video (approximately 30 minutes), a corresponding handout, a knowledge quiz, and a training evaluation. The trainings are embedded within the 4 nutrition modules: Child nutrition, breast/infant feeding, farm to ECE, and oral health	Uptake and perceived usefulness of on-demand online nutrition training	N/A	-DESIGN procedure framework (decide target behavior, explore determinants, select theory-based model, indicate objectives, generate education plans, and nail down the evaluation) - Theories of adult learning in public health practice (ALPs) - Behavior change techniques
GO NAPSACC Cares	Willis et al., 2023	"My wellbeing-their wellbeing “ An eHealth intervention for managing obesity in early care and education: Protocol for the Go NAPSACC Cares cluster randomized control trial	United States	Integrate a staff wellness intervention into a nationally recognized, ECE obesity prevention initiative (Go NAPSACC).	Protocol for Randomized Control Trial	Early care and education (ECE) centers	ECE workers	Eligible ECE CENTERS must 1) be open year-round, 2) be licensed with no plans to close in the next two years, 3) have been in operation for at least one year, 4) have at least two classrooms serving children 2-5 years old, 5) serve lunch, 6) have no history of Go NAPSACC participation in the past 6 months. Additionally, two ECE classroom teachers serving 2-5-year-old children and eight primary ca…	Not Reported	N/A (protocol)	N/A (protocol)	The study is expected to include 84 ECE programs, 168 teachers	- Mail - email - community partners with established working relationships with local ECE centers - direct solicitation to center directors	Yes	Yes	Web-based	ECE CENTER: GO NAPSACC tool assesses healthy eating and physical activity practices in the center ECE TEACHER: Go NAPSACC+ staff wellness:The self-assessment includes questions about weight management goals, recent physical activity and eating behaviors, and recently used strategies and behaviors when trying to lose or maintain weight. This assessment guides the tailored program messages.	Not Reported	Yes	6 months	Web-based	Go NAPSACC Cares: - Traditional GO NAPSACC program to increase use of healthy eating and physical activity evidence based practices. - Go NAPSACC+ Staff Wellness website for ECE teachers that focus on personal healthy behavior change strategies and includes: self-assessments, behavioral lessons, tailored feedback, food monitoring, and will link data from various mHealth devices (e.g., Fitbit, dig…	- Children's dietary intakes and Healthy Eating Index scores - Teachers' dietary intakes and Healthy Eating Index scores - Anthropometrics measurements (children and teachers) - EPAO (ECE center nutrition environment)	- Physical activity (children and teachers using accelerometers) - EPAO (ECE center PA environment)	Social Cognitive Theory The Social Ecological Model
CHEERS	Lafave 2023	Is the online 'creating healthy eating and active environments survey' (CHEERS) tool reliable for early childhood educators in Alberta, Canada: a randomized crossover trial.	Canada	The aim of this study was to assess the reliability and utility of an electronic version of the CHEERS tool	Randomized crossover trial design	Early childhood education and care (ECEC) centers	ECEC educators	To be eligible for the study, ECEC educators had to be employed full time in licensed ECEC centres that provided care for a minimum of 15 preschool aged (3 -5 years) children with the classification of day care program. Inclusion criteria was access to an electronic device (smartphone/tablet/laptop), no previous experience with the CHEERS survey, and fluent in English	Exclusive employment in family day home or after school care programs or employment in unlicensed ECEC centres	1	Not Reported	72 educators	-Phone - email	Yes	Yes	Web-based	- The creating healthy eating and active environments survey (CHEERS) tool is a community-based, educator-administered audit tool designed to offer ECEC centres an evaluative measure to assess their centres healthy eating and physical activity environment. - The constructs measured include the quality of food served, the environment where children are eating, the curriculum connections for nutrit…	- Intra-rater Reliability - Inter-rater Reliability - Face validity - Content validity - Construct validity - Internal consistency - Test-retest - Concurrent validity	No	N/A	N/A	N/A	Psychometric evaluation of nutrition and physical activity assessment – online inter- and intra-rater reliability	Psychometric evaluation of nutrition and physical activity assessment – online inter- and intra-rater reliability	Not Reported
	Lafave et al., 2024	Creating healthy eating and active environments in early learning settings: protocol of the CHEERS eHealth intervention study	Canada	The purpose of this paper is to describe the design of a virtual eHealth nutrition and physical activity intervention aimed at improving the knowledge, beliefs and adherence to best practices of early childhood educators in Alberta, Canada.	Protocol for quasi-experimental study	ECEC centers	Educators	- licensed facility-based centers - providing care for a minimum of 15 children aged 2–5 years - access to a computer and internet connection - not currently enrolled in any other intervention to improve nutrition and activity practices.	- unlicensed ECEC centers - family day home or after school care program.	96.2	40.05 (11.67)	Total: 208 educator Intervention:138 Control: 50	Phone	Yes	Yes	Web-based	The CHEERS survey provides ECEC centers with an assessment of their eating and activity environments and provides a personalized report that identifies one area of strength and one area for improvement in each of the four measured domains (Food Served, Healthy Eating Environment, Healthy Eating Program Planning, Physical Activity Environment).	- Intra-rater Reliability - Inter-rater Reliability - Content validity - Internal consistency - Concurrent validity	Yes	10 months	Web-based	- Education modules : cover topics on healthy eating patterns and the eating environment, physical activity and literacy, self-care for educators, parents as partners, and the importance of sleep for children communities of practice - Two different Communities of Practice: 1. during education modules - discuss and integrate module learning 2. post-education modules - co-collaborate on strategies …	- Food served in the center self-audit, Eating environment/mealtime practices self-audit, Nutrition education programming self-audit - Mindful eating of educators - Nutrition knowledge, attitude, and behaviors of educators - Observation of nutrition environment in child care - Qualitative experiences of the nutrition environment	- Physical activity environment self-audit - Physical literacy knowledge, attitude, self-efficacy, and behaviors of educator and professional practices - Objectively measured child physical activity levels - Qualitative experiences of physical activity environment	Social Cognitive Theory
SHAPES-D ( SHAPES-Dissemination: Study of Health and Activity in Preschool Environments)	Saunders et al., 2019	The translation of an evidence-based preschool physical activity intervention from in-person to online delivery of professional development to preschool teachers.	United States	The purpose of this article is to describe the steps taken to translate an evidence- based physical activity intervention, Study of Health and Activity in Preschool Environments (SHAPES), into an online professional development program for preschool teachers	Not Reported	Preschools	Preschool teachers	Not Reported	Not Reported	Not Reported	Not Reported	818 teachers 228 centers	- societal sector approach, recruiting through professional organizations, primarily by presenting at and recruiting through regularly scheduled annual conferences.	Yes	Yes	Web-based	The 6th and final module of SHAPES is a self-assessment tool: Presents a self-assessment tool for teachers to evaluate the implementation and quality of the physical activity opportunities they provide in their classroom. Provides step-by-step instructions for the assessment tool, as well as a review of the content in the previous five modules	Not Reported	Yes	12 weeks	Web-based	Supporting Health and Activity in Preschool Environments (SHAPES) includes: - Six online modules: an introduction to physical activity definitions and concepts, Move Inside, Move Outside, Move to Learn, self-assessment, and a program review. - At the end of each module, teachers post on the community discussion board and complete a brief quiz to assess understanding of the module content.	N/A	Classroom implementation completeness (i.e., provision of 300 min of physical activity opportunities), and fidelity (i.e., achieving physical activity fidelity and social environment fidelity)	Not Reported
	Kennedy et al., 2017	Process evaluation of a preschool physical activity intervention using web-based delivery.	United States	The purpose of this paper is to describe the implementation monitoring and process evaluation for the SHAPES-D (Study of Health and Activity in Preschool Environment-Dissemination) project.	Not Reported	Preschools	Lead and assistant teachers	public, commercial, and religious preschools that had at least two classrooms with 3- to 5-year-old children within a moderately sized southern city	Not Reported	Not Reported	Not Reported	Total: 9 preschools 41 teachers	Not Reported	Yes	Not Reported	Not Reported	Not Reported	Not Reported	Yes	One module per week	Web-based	SHAPES-D (Study of Health and Activity in Preschool Environments-Dissemination) Consists of six online training modules. The modules included an introduction to SHAPES-D, PA concepts, PA components (Move Inside, Move Outside, and Move to Learn), strategies for enhancing PA quality, self-assessments, and a review of the course.	N/A	- The percent of the 60-min daily goal reached in each classroom - The proportion of students actively participating in MVPA - The percentage of time spent in MVPA - Teacher involvement with children during PA opportunities - Child enjoyment (students having fun during the PA opportunities)	Not Reported
feedAustralia	Yoong et al., 2017	A randomised controlled trial of an online menu planning intervention to improve childcare service adherence to dietary guidelines: a study protocol.	Australia	The primary aim of the trial is to assess the effectiveness of a web-based menu planning intervention in increasing the mean number of food groups on childcare service menus that comply with dietary guidelines regarding food provision to children in care.	Protocol for Randomized Control Trial	Childcare services	Menu planners and managers	To be eligible to participate, services must: - be open for 8 or more hours each weekday - prepare and provide daily at least one main meal and two snacks to children onsite - be able to make menu planning decisions onsite - have a menu planner with sufficient English to engage with the intervention.	Services will be excluded if: - they outsource menu planning, do not cater for children aged 3-6 years - cater exclusively for special needs children - are run by the Department of Education and Communities	N/A (protocol)	N/A (protocol)	54 long day care services	- Phone - Mail - Online CCMS (government-approved childcare management software) portal	Yes	Yes	Web-based	menu audit and feedback - nutrition practices of childcare centres	Not Reported	Yes	12 months	Web-based	Assessment and nutritional analysis of childcare menu -menu audit web portal: The program will provide an automated assessment of menu compliance to guidelines by tallying food group servings of each meal and snack and comparing results with that recommended by the guidelines. -The program will alert menu planners and managers in real time where the menu is not compliant with guidelines and inclu…	- mean number of food groups on childcare service menus that comply with dietary guidelines - proportion of services that comply with dietary guidelines for each of the six food groups - proportion of services that meet the recommended number of serves for all of the six Australian Guide to Healthy Eating food groups - Child dietary intake - Child body mass index - Child health-related quality of…	N/A	The Technology Acceptance Model (TAM) Theoretical Domains Framework
	Grady et al., 2019	Effectiveness of a dissemination strategy on the uptake of an online menu planning program: A controlled trial.	Australia	This study aimed to assess the impact of a dissemination strategy on childcare service: (i) adoption; and (ii) use of an online menu planning program designed to increase childcare menu compliance with dietary guidelines.	Non-randomised experimental study	Long day care services	Menu planners and supervisors	Eligible long day care services were required to: - be current clients of a single CCMS provider - be open for eight or more hours each day - prepare and provide at least one main meal and two snacks onsite - make menu planning decisions onsite - have a menu planner (MP) with sufficient English to use the program	Childcare services were excluded if: - outsourcing menu planning - not catering for children aged 3-6 years - catering exclusively for children requiring specialist care - overseen by NSW, Victoria, Queensland, Northern Territory, Western Australia, or Australian Capital Territory Department of Education primary or secondary school	Not Reported	Menu planners: Intervention: 48.44 (10.36) Control: 43.74 (10.48)	Intervention: 27 childcare services Control: 19 childcare services	- Phone - Mail	Yes	Yes	Web-based	provide automated real-time assessment and feedback regarding menu compliance with diteary guidelines	Not Reported	Yes	Not Reported	Web-based	The program supported the planning of healthier menus by providing automated real-time assessment and feedback to Menu Planners and supervisors regarding menu compliance with dietary guidelines for the sector. To assist services to meet guidelines, services could access recipes and other resources such as frequently asked questions, tips sheets to engage with the program, fact sheets, sample menu…	Uptake and use of the menu program: proportion of services adopting the program, proportion of services using the program as intended	N/A	Not Reported
	Grady et al., 2020	Effectiveness of a Web-Based Menu-Planning Intervention to Improve Childcare Service Compliance With Dietary Guidelines: Randomized Controlled Trial.	Australia	The primary aim of the study was to assess, compared with usual care, the effectiveness of a Web-based menu planning intervention in increasing the mean number of food groups on childcare service menus that comply with dietary guidelines. Secondary aims include assessment of the impact of the intervention on the proportion of service menus compliant with (1) all food groups; (2) individual food g…	Randomized Control Trial	Long day care services	Menu planners and supervisors	- be open for ≥8 hours each weekday - prepare and provide at least 1 main meal and 2 snacks to children onsite each weekday - have service staff make menu planning decisions - have a menu planner with sufficient English to engage with the intervention.	- outsourced menu planning - did not cater for children aged 3-6 years - catered exclusively for special needs children - were run by the NSW Department of Education	Not Reported	Intervention : 48.4 (10.4) Control: 44.9 (10.5)	Total: 54 childcare services Intervention: 27 Control: 27	- Phone - Mail	Yes	Yes	Web-based	Menu audit and feedback :checks whether menu is compliant with best practice dietary guidelines + provides feedback/resources on how to adapt menu	Not Reported	Yes	12 months	Web-based	- Audit menus and provide feedback on compliance with best practice dietary guidelines - Distribute educational materials targeting menu planning - Remind providers to access the Web-based program and implement the guidelines - Involve executive boards and families in the implementation effort - Provide online technical support and consultation	Primary outcome: - Mean Number of Food Groups Compliant With Dietary Guidelines Secondary outcomes: - Compliance With Dietary Guidelines for All Food Groups - Individual Food Group Compliance With Dietary Guidelines - Mean Servings of Individual Food Groups	N/A	Technology Acceptance Model Theoretical Domains Framework
	Yoong et al., 2020	Child-level evaluation of a web-based intervention to improve dietary guideline implementation in childcare centers: a cluster-randomized controlled trial.	Australia	This study aims to examine the impact of an implementation intervention consisting primarily of a web-based menu-planning tool, with support targeting cooks to improve the provision of foods in childcare centers in accordance with dietary guidelines, on 1) child dietary intake in care (servings of core food groups and discretionary foods); 2) child diet quality score in care; 3) child BMI z score…	Randomized Control Trial	Childcare centers	Educators	Eligible centers were required to: - be users of our partner provider's childcare online reporting software (HubWorks;HubCare ANZ) - prepare and provide ≥1 main and ≥2 mid-meals to children onsite - make menu-planning decisions onsite - have a menu planner (typically a cook) with sufficient English to engage with the intervention.	Centers were excluded if: - they outsourced menu-planning decisions - catered exclusively for special needs children - were run by the NSW Department of Education because such services had different operational and catering arrangements.	Not Reported - child only data	Not Reported - child only data	35 childcare center	- Phone - Mail	Yes	Yes	Web-based	menu audit and feedback - nutrition practices of childcare centres	N/A	Yes	12 months	Web-based	- The program undertook automated assessments on meals and snacks and provided real-time feedback on the number of servings of each of the core food groups and discretionary foods. The feedback also outlined whether the menu was compliant with that recommended by sector-specific nutrition guideline. - Where menus were not compliant, the program automatically provided childcare centers with sugges…	- Number of servings of the 5 core and discretionary food groups defined by the Australian Guide to Healthy Eating (AGHE) consumed in care. - Childcare educator-“reported child diet quality - Child BMI z scores - Child health-related quality of life - Child diet outside of care	N/A	The Technology Acceptance Model (TAM) Theoretical Domains Framework
Healthy Start-Départ Santé	Ward et al., 2020	Comparison between the Healthy Start-Depart Sante online and in-person training of childcare educators to improve healthy eating and physical activity practices and knowledge of physical activity and fundamental movement skills: A controlled trial.	Canada	This study aimed to compare the effectiveness of an online version of the HSDS training to the in-person HSDS training and to the usual practice conditions, on educators' HE and PA practices and their knowledge of children's FMS and PA.	Randomized Control Trial	Early childcare centres (ECC)	Educators	- having at least 20 children between the ages of 3 and 5 - providing meals - not having received a physical activity or nutrition promoting intervention in the past.	Not Reported	Not Reported	Not Reported	Control: 89 educators (30 ECCs) Intervention: 102 educators (31 ECCs)	Phone	No	N/A	N/A	N/A	N/A	Yes	4 hours	Web-based	- The online Healthy Start Départ Santé training consisted of two separate modules, one on Healthy Eating (HE) and the second on Physical Activity (PA). - Topics covered (importance of HE and PA for young children, how to improve the HE environment in ECCs, how to build children's FMS and how to incorporate PA and HE in their daily routine). - Booster sessions were provided 3 to 6 months after th…	Healthy eating practice questions taken from NAP SACC tool	Perceived knowledge about Fundamental Movement Skills PA practices	Not Reported
InfaNET	Clark et al., 2009	Assessing an infant feeding web site as a nutrition education tool for child care providers.	United States	The 2 objectives for this study were: (1) to determine changes in child care providers' knowledge of and attitudes and behaviors toward infant feeding best practices after viewing the InfaNET Nutrition for Child Care Providers Web site; and (2) to determine the effectiveness (eg, content and design) of the Web site as well as the use of the bilingual educational materials.	Not Reported	Licensed child care	Child care providers	Licensed child care	Not Reported	Intervention = 23 (100) Control = 15 (100)	Not Reported	Total = 38 child care providers Intervention = 23 Control = 15	- Phone - Mail	No	N/A	N/A	N/A	N/A	Yes	3 months	Web-based	The InfaNET Nutrition for Child Care Providers Web site contains printable, child care specific handouts in English and Spanish as well as Web pages on feeding infants breast milk, formula, and solid food.	Knowledge of, attitudes and behaviors toward feeding breast milk, formula, and solid food to the infants in their care.	N/A	Social Learning Theory
Munch & Move	Green et al., 2020	Implementation of an Early Childhood Healthy Eating and Physical Activity Program in New South Wales, Australia: Munch & Move.	Australia	There are two aims of this paper. The first is to describe training and implementation of the Munch & Move program over time with a focus on implementation in disadvantaged, Aboriginal and remote communities. The second aim is to discuss the challenges and future opportunities for the program	Not Reported	Long day care Preschool Occasional care	Early childhood educators	Long day care, preschools and occasional care services covering children aged from birth to 5 years	Family day care and outside school hours care	Not Reported	Not Reported	Not Reported	Recruited through Resource and Referral Agencies and local child care networks using recruitment materials	No	N/A	N/A	N/A	N/A	Yes	Not Reported	Web-based	- Munch & Move is based on six health promoting key messages-“encourage and support breastfeeding, choose water as a drink, choose healthier snacks, eat more fruit and vegetables, get active each day and turn off the screen and get active. - Munch & Move offers professional development training for early childhood educators to implement a fun, play-based approach to supporting healthy eating and …	Nutrition practice achievements - Lunchboxes monitored daily - Fruits and vegetables on menu - Only healthy snacks on the menu - Water or age-appropriate drinks - Healthy eating learning experiences at. least 2 times per week - Written nutrition policy - Provide health information to parents - 50% of educators trained in nutrition	PA practice achievements - Tummy time for babies - Active playtime for at least 25% of opening hours - Fundamental movement skills - Appropriate small-screen recreation - Written physical activity policy - Written policy restricting small screen recreation - 50% of educators trained in Physical activity	The Monitoring Framework
WE PLAY (Wellness Enhancing Physical Activity in Young Children)	Hoffman et al., 2019	The theoretical foundation, fidelity, feasibility, and acceptability of a teacher training to promote physical activity among preschoolers in child care: A pilot study	United States	This report describes the theoretical underpinnings of the Wellness Enhancing Physical Activity for Young Children (WE PLAY) online teacher training program. Additionally, we present pilot data regarding the implementation fidelity, acceptability, and feasibility of WE PLAY.	Randomized Control Trial	Preschools	Teachers and site supervisors	Not Reported	Not Reported	Not Reported	Not Reported	Total: Six Head Start preschools 11 Teachers 2 Site supervisors	Not Reported	No	N/A	N/A	N/A	N/A	Yes	4 weeks	Web-based	WE PLAY is comprised of six free standing components plus a program manual that provides implementation guidance. The components include: (1) an online training; (2) video library of structured active games; (3) game sheets; (4) teacher self-assessment; (5) administrator support; and (6) an activity pack of mobile equipment. All materials (except the activity pack) were available on the WE PLAY w…	N/A	Implementation fidelity, acceptability, and feasibility of WE PLAY.	Social Cognitive Theory The Theory of Planned Behavior Quality Implementation Framework
	Hoffman et al., 2020	Online preschool teacher training to promote physical activity in young children: A pilot cluster randomized controlled trial.	United States	The purpose of this study was to conduct the first test of the WE PLAY program on child and teacher outcomes. WE PLAY was designed by our team to support early childhood educators' efforts to promote PA	Randomized Control Trial	Preschools	Head Start preschool teacher	Not Reported	Not Reported	Intervention = 11 (100%) Comparison = 14 (100%)	Intervention = 40.7 (9.0) Comparison = 45.9 (13.2)	Total = 25 teachers Intervention = 11 (100) Comparison = 14 (100)	paper forms	No	No	N/A	N/A	N/A	Yes	4 weeks	Web-based	Online asynchronous modules WE PLAY website included (a) online training; (b) a video library of active games; (c) game sheets; (d) a teacher self-assessment; and (e) a supervisor support component that includes observation, feedback, and recognition Content included (a) evidence-based information about the various ways that PA impacts children's physical development, cognitive functioning, and c…	N/A	- Children's moderate-to-vigorous physical activity (MVPA - accelerometer) - Teachers changes in PA knowledge and attitudes about PA promotion.	Social Cognitive Theory The Theory of Planned Behavior Quality Implementation Framework
FoodChecker	Kempler et al., 2022	Exploring the Use of a Web-Based Menu Planning Tool in Childcare Services: Qualitative Cross-sectional Survey Study.	Australia	The primary aim of this study was to explore the use of the web-based menu planning tool FoodChecker in Victorian childcare services. In particular, we aimed to gain insights and perspectives from menu planning staff members, in their own words, about their use of the web-based tool to plan healthy menus and guide healthy food provision for children in childcare.	Cross sectional study	Childcare Services	Childcare cooks and directors	Eligible services were required to: - be located in Victoria, Australia - be open for at least 8 hours each weekday - operate for at least 48 weeks annually - prepare and provide lunch, morning tea, and afternoon tea for attending children on each weekday	Services that did not provide food for children (eg, where meals were provided by parents) were ineligible	Not Reported	Not Reported	53 childcare services 64 participants: 34 directors, 30 cooks	- email - social media webpage	Yes	Yes	Web-based	the menu planning tool check alignment of the foods and drinks offered with government dietary guidelines	Not Reported	Yes	Not Reported	Web-based	- The Victorian government developed a web-based menu planning tool called FoodChecker. - freely available to all Victorian childcare services to support menu alignment with sector dietary recommendations. - support childcare services in planning healthy menus - compares childcare services menus with nutrition guidelines and suggests changes to meet guidelines - Helps create new menus to include …	Qualitative outcomes explored use and experience with menu tool	N/A	Not Reported
Online training on Healthy Beverage Policy	Lee et al., 2021	Self-Paced Online Training on Healthy Beverage Policy for Child Care Providers.	United States	The objective of this study was to determine the effect of a brief online training for providers at centers and homes with or without 6 months of technical assistance (TA) by a nutrition educator.	Randomized Control Trial	Licensed child care centers	Child care providers	- in operation for at least 1 year - not a Head Start center or California State Preschool - care for children aged 2-5 years old - provide beverages with at least 1 meal or snack daily - speak and read English or Spanish - have access to the internet via a smartphone, computer, or tablet	Not Reported	Not Reported	Intervention: 47.7 (10.8) Control: 49.6 (12.6)	online training = 10 centers online training & technical assistance = 9 online combined = 19 control = 11	- Phone - Mail - email - flyers - text messages	No	N/A	N/A	N/A	N/A	Yes	30 minutes for the online training (+ with or without 6 months of online technical assistance)	Web-based	4 intervention functions were implemented: education, training, environmental restructuring, and enablement. The EDUCATION function aimed at increasing providers' knowledge of AB2084 via a 30-minute, self-paced, on-demand online training in English or Spanish. Graphic and video content focused on AB2084 beverage standards and quizzes to gauge progress in real-time were incorporated to build provi…	Knowledge and Awareness of and Adherence to AB2084 [California’s 2010 Healthy Beverages in Child Care Act (AB2084) is a policy that specifies the beverages allowed in all licensed centers and homes]	N/A	Implementation Science Framework Humanistic Learning Theories

## Sheet: eHealth tool
eHealth tool	Country & Study ID	Type of eHealth tool	eHealth modality (web, application, SMS etc.)	Target of eHealth tool	eHealth tool component	eHealth tool description	Length of Intervention	Theoretical underpinning
OutsidePlay-ECE risk-reframing intervention	Canada Brussoni et al., 2021 ; Brussoni et al., 2022	Intervention	Web-based	Physical activity	Outdoor/Risky Play	Fully automated web-based intervention to reframe ECEs' perception of the importance of outdoor play and its inherent risks and promote a change in their practice in supporting children's outdoor play in ELCC settings.	in up to 100 minutes	Intervention mapping process Social Cognitive Theory
TEACH e‐Learning course (Training pre‐service EArly CHildhood educators in physical activity )	Canada Bruijns et al., 2022	Intervention	Web-based	Physical activity	Physical Activity & Sedentary Behavior	e-Learning course in physical activity and sedentary behaviour comprising four modules.	2 Weeks	Social Cognitive Theory The Theory of Planned Behaviour
Tool to increase children's vegetable intake & reduce food neophobia	Norway Blomkvist et al., 2018 ; Blomkvist et al., 2021	Intervention	Web-based	Nutrition	Online Menu Planning & Feeding Practices	Access to online menu recipes (hosted on website) to include vegetables each week, with or without pedagogical tools (sensory lessons, meal practice and feeding practices recommendations )	3 Months	Not Reported
Online training to disseminate outdoor free-play information in relation to COVID-19 guidelines	Australia Reilly et al., 2023	Intervention	Web-based	Physical activity	Outdoor/Risky Play	e-newsletter or animated video to increase ECEC service intentions to adopt an indoor- outdoor program for the full day and offer more time outdoors.	- eNewsletter = 3 min - Video = 3 min 28s	Model for Dissemination of Research Interactive System Framework
EATS (Childcare Electronic Assessment Tool and Support)	Australia Barnes et al., 2020 ; Barnes et al., 2021	Assessment & Intervention	Web-based	Nutrition	Healthy Eating Practices	The web-based program supports center implementation of targeted healthy eating practices through self-assessment, feedback and the development of an action plan.	6 Months	Social Ecological Framework The Behavior Change Wheel
HOPPEL (Healthy Online Professional Program for Early Learner)	Australia Peden et al., 2021 ; Peden et al., 2022	Intervention	Web-based	Nutrition & Physical Activity	Nutrition & Physical Activity Practices	Synchronous and asynchronous online professional development to promote physical activity and healthy eating.	12 Weeks	Community of Practice Guskey’s model of teacher change
Create Healthy Futures program	United States Chuang et al., 2020	Intervention	Web-based	Nutrition	Healthy Eating Practices	Self-paced web-based intervention on promoting healthy eating behaviors for ECE providers.	6 Weeks	Social Cognitive Theory Social Ecological Model
Online training on healthy beverage best practices	United States Hazard et al., 2021	Intervention	Web-based	Nutrition	Healthy Beverage Practices	Self-paced online modules (English and Spanish) on healthy beverage best practices for child care providers.	English = 29 min Spanish = 37 min	Not Reported
GO NAPSACC	United States Ward et al., 2017 ; Clarke et al., 2023	Assessment & Intervention	Web-based	Nutrition & Physical Activity	Nutrition & Physical Activity Practices	Suite of online tools to guide ECE programs through a 5-step process to improve their nutrition and physical activity -related practices, including (1) self-assessment, (2) goal setting and action planning, (3) implementation, (4) education and training, and (5) re-assessment.	4 Months	- Social Cognitive Theory - DESIGN procedure framework - Theories of adult learning in public health practice (ALPs) - Behavior change techniques
GO NAPSACC Cares	United States Willis et al., 2023	Assessment & Intervention	Web-based	Nutrition & Physical Activity	Nutrition & Physical Activity Practices + Educator's Personal Diet and Physical Activity	Traditional GO NAPSACC program + embedded Staff Wellness website that focus on ECE personal healthy behavior change strategies including healthy eating, increased physical activity, and weight management.	6 Months	Social Cognitive Theory The Social Ecological Model
CHEERS	Canada Lafave 2023 ; Lafave et al., 2024	Assessment & Intervention	Web-based	Nutrition & Physical Activity	Nutrition & Physical Activity Practices	Online educational modules and Communities of Practice to improve the nutrition and physical activity environment in ECECs	10 Months	Social Cognitive Theory
SHAPES-D ( SHAPES-Dissemination: Study of Health and Activity in Preschool Environments)	United States Saunders et al., 2019 ; Kennedy et al.,2017	Assessment & Intervention	Web-based	Physical activity	Physical Activity Practices	Self-assessment and online training modules to improve instructional physical activity practices and classroom social environment	12 Weeks	Not Reported
feedAustralia	Australia Yoong et al., 2017 ; Grady et al., 2019 ; Grady et al., 2020 ; Yoong et al., 2020	Assessment & Intervention	Web-based	Nutrition	Online Menu Planning	Web-based menu planning program offering automated real-time assessment of childcare menu with feedback to support the planning of healthier menus	12 Months	Technology Acceptance Model Theoretical Domains Framework
Healthy Start-Départ Santé	Canada Ward et al., 2020	Intervention	Web-based	Nutrition & Physical Activity	Nutrition & Physical Activity Practices	Online modules to improve Healthy Eating and Physical Activity practices.	4 Hours	Not Reported
InfaNET	United States Clark et al., 2009	Intervention	Web-based	Nutrition	Infant Feeding Practices	Bilingual (English and Spanish) web site with child-care–specific infant feeding information	3 Months	Social Learning Theory
Munch & Move	Australia Green et al., 2020	Intervention	Web-based	Nutrition & Physical Activity	Nutrition & Physical Activity Practices	Professional development training for early childhood educators to support healthy eating and physical activity habits in young children	Not Reported	The Monitoring Framework
WE PLAY (Wellness Enhancing Physical Activity in Young Children)	United States Hoffman et al., 2019 ; Hoffman et al., 2020	Intervention	Web-based	Physical activity	Physical Activity Practices	Online asynchronous modules to promote physical activity	4 Weeks	Social Cognitive Theory The Theory of Planned Behavior Quality Implementation Framework
FoodChecker	Australia Kempler et al., 2022	Assessment & Intervention	Web-based	Nutrition	Online Menu Planning	Web-based menu planning tool to support childcare services in planning healthy menus	Not Reported	Not Reported
Online training on Healthy Beverage Policy	United States Lee et al., 2021	Intervention	Web-based	Nutrition	Healthy Beverage Practices	Bilingual (English or Spanish) self-paced on-demand online training to increase knowledge and adherence of child care providers to healthy beverage practices.	30 minutes for the online training (+ with or without 6 months of online technical assistance)	Implementation Science Framework Humanistic Learning Theories

## Sheet: Reference details
eHealth tool	Study ID	Reference
OutsidePlay-ECE risk-reframing intervention	Brussoni et al., 2021	Brussoni M, Han CS, Jacob J, Munday F, Zeni M, Walters M, Cheng T, Schneeberg A, Fox E, Oberle E. A Web-Based Risk-Reframing Intervention to Influence Early Childhood Educators’ Attitudes and Supportive Behaviors Toward Outdoor Play: Protocol for the OutsidePlay Study Randomized Controlled Trial. JMIR Res Protoc 2021 Nov 18;10(11):e31041. PMID:34792479
	Brussoni et al., 2022	Brussoni M, Han CS, Lin Y, Jacob J, Munday F, Zeni M, Walters M, Oberle E. Evaluation of the Web-Based OutsidePlay-ECE Intervention to Influence Early Childhood Educators’ Attitudes and Supportive Behaviors Toward Outdoor Play: Randomized Controlled Trial. Journal of Medical Internet Research 2022 Jun 10;24(6):e36826. doi: 10.2196/36826
TEACH e‐Learning course (Training pre‐service EArly CHildhood educators in physical activity )	Bruijns et al., 2022	Bruijns BA, Vanderloo LM, Johnson AM, Adamo KB, Burke SM, Carson V, Heydon R, Irwin JD, Naylor P-J, Timmons BW, Tucker P. Change in pre- and in-service early childhood educators’ knowledge, self-efficacy, and intentions following an e-learning course in physical activity and sedentary behaviour: a pilot study. BMC Public Health 2022 Dec;22(1):244. doi: 10.1186/s12889-022-12591-5
tool to increase children's veg intake & reduce food neophobia	Blomkvist et al., 2018	Blomkvist EAM, Helland SH, Hillesund ER, Øverby NC. A cluster randomized web-based intervention trial to reduce food neophobia and promote healthy diets among one-year-old children in kindergarten: study protocol. BMC Pediatr 2018 Jul 14;18(1):232. doi: 10.1186/s12887-018-1206-8
	Blomkvist et al., 2021	Blomkvist EAM, Wills AK, Helland SH, Hillesund ER, Øverby NC. Effectiveness of a kindergarten-based intervention to increase vegetable intake and reduce food neophobia amongst 1-year-old children: a cluster randomised controlled trial. Food Nutr Res 2021 Oct 8;65:10.29219/fnr.v65.7679. PMID:34776826
Online training to disseminate outdoor free-play information in relation to COVID-19 guidelines	Reilly et al., 2023	Reilly K, Jackson J, Lum M, Pearson N, Lecathelinais C, Wolfenden L, Turon H, Yoong SL. The impact of an e-newsletter or animated video to disseminate outdoor free-play information in relation to COVID-19 guidelines in New South Wales early childhood education and care services: a randomised controlled trial. BMC Public Health 2023 Jul 7;23(1):1306. doi: 10.1186/s12889-023-16177-7
EATS (Childcare Electronic Assessment Tool and Support)	Barnes et al., 2020	Barnes C, Grady A, Nathan N, Wolfenden L, Pond N, McFayden T, Ward DS, Vaughn AE, Yoong SL. A pilot randomised controlled trial of a web-based implementation intervention to increase child intake of fruit and vegetables within childcare centres. Pilot Feasibility Stud 2020 Oct 29;6(1):163. doi: 10.1186/s40814-020-00707-w
	Barnes et al., 2021	Barnes C, Yoong SL, Nathan N, Wolfenden L, Wedesweiler T, Kerr J, Ward DS, Grady A. Feasibility of a Web-Based Implementation Intervention to Improve Child Dietary Intake in Early Childhood Education and Care: Pilot Randomized Controlled Trial. J Med Internet Res 2021 Dec 15;23(12):e25902. PMID:34914617
HOPPEL (Healthy Online Professional Program for Early Learner)	Peden et al., 2021	Peden M, Eady M, Okely A, Jones R. Thinking Beyond the Norm: Using Alternate Theories in Early Childhood Education and Care Physical Activity Interventions. Journal of Research in Childhood Education 2021 Oct 2;35(4):642–650. doi: 10.1080/02568543.2020.1810835
	Peden et al., 2022	Peden ME, Eady MJ, Okely AD, Patterson K, Batterham M, Jones RA. A blended professional learning intervention for early childhood educators to target the promotion of physical activity and healthy eating: the HOPPEL cluster randomized stepped-wedge trial. BMC Public Health 2022 Jul 15;22(1):1353. doi: 10.1186/s12889-022-13542-w
Create Healthy Futures program	Chuang et al., 2020	Chuang R-J, Cox JN, Mincemoyer CC, Sharma SV. A Pilot Randomized Controlled Trial of a Nutrition and Dietary Intervention for Early Care and Education Providers. Journal of School Health 2020;90(11):859–868. doi: 10.1111/josh.12951
Online training on healthy beverage best practices	Hazard et al., 2021	Hazard K, Lee D, Ritchie L, Rose R, Rios LKD, Plank K, Alkon A. Development of an online curriculum for California early care and education providers on healthy beverages. BMC Public Health 2021 Jul 13;21(1):1387. doi: 10.1186/s12889-021-11428-x
GO NAPSACC	Ward et al., 2017	Ward DS, Vaughn AE, Mazzucca S, Burney R. Translating a child care based intervention for online delivery: development and randomized pilot study of Go NAPSACC. BMC Public Health 2017 Nov 21;17:891. PMID:29162057
	Clarke et al., 2023	Clarke E, Smith FT, Willis EA, Herr M, Ward DS. Go NAPSACC On-Demand Trainings for Early Care and Education Providers: Development and Dissemination. Journal of Nutrition Education and Behavior 2023 Jan 1;55(1):48–54. doi: 10.1016/j.jneb.2022.07.001
GO NAPSACC Cares	Willis et al., 2023	Willis EA, Burney R, Hales D, Ilugbusi LO, Tate DF, Nezami B, Clarke EC, Moore RH, Mathews E, Thompson M, Beckelheimer B, Ward DS. “My wellbeing-their wellbeing “– An eHealth intervention for managing obesity in early care and education: Protocol for the Go NAPSACC Cares cluster randomized control trial. PLOS ONE Public Library of Science; 2023 Jul 7;18(7):e0286912. doi: 10.1371/journal.pone.0286…
CHEERS	Lafave 2023	Lafave LMZ. Is the online ‘creating healthy eating and active environments survey’ (CHEERS) tool reliable for early childhood educators in Alberta, Canada: a randomized crossover trial. Arch Public Health 2023 Feb 13;81(1):22. doi: 10.1186/s13690-023-01036-z
	Lafave et al., 2024	Lafave LMZ, Hayek J, Webster AD, McConnell C. Creating healthy eating and active environments in early learning settings: protocol of the CHEERS eHealth intervention study. Frontiers in Nutrition 2024;11. Available from: https://www.frontiersin.org/articles/10.3389/fnut.2024.1337873 [accessed Feb 28, 2024]
SHAPES-D ( SHAPES-Dissemination: Study of Health and Activity in Preschool Environments)	Saunders et al., 2019	Saunders RP, Schenkelberg MA, Moyer C, Howie EK, Brown WH, Pate RR. The translation of an evidence-based preschool physical activity intervention from in-person to online delivery of professional development to preschool teachers. Translational Behavioral Medicine 2019 Nov 25;9(6):1186–1196. doi: 10.1093/tbm/ibz076
	Kennedy et al., 2017	Kennedy AB, Schenkelberg M, Moyer C, Pate R, Saunders RP. Process evaluation of a preschool physical activity intervention using web-based delivery. Evaluation and Program Planning 2017 Feb 1;60:24–36. doi: 10.1016/j.evalprogplan.2016.08.022
feedAustralia	Yoong et al., 2017	Yoong SL, Grady A, Wiggers J, Flood V, Rissel C, Finch M, Searles A, Salajan D, O’Rourke R, Daly J, Gilham K, Stacey F, Fielding A, Pond N, Wyse R, Seward K, Wolfenden L. A randomised controlled trial of an online menu planning intervention to improve childcare service adherence to dietary guidelines: a study protocol. BMJ Open British Medical Journal Publishing Group; 2017 Sep 1;7(9):e017498. PM…
	Grady et al., 2019	Grady A, Wolfenden L, Rissel C, Green S, Reilly K, Yoong SL. Effectiveness of a dissemination strategy on the uptake of an online menu planning program: A controlled trial. Health Promotion Journal of Australia 2019;30(S1):20–25. doi: 10.1002/hpja.220
	Grady et al., 2020	Grady A, Wolfenden L, Wiggers J, Rissel C, Finch M, Flood V, Salajan D, O’Rourke R, Stacey F, Wyse R, Lecathelinais C, Barnes C, Green S, Herrmann V, Yoong SL. Effectiveness of a Web-Based Menu-Planning Intervention to Improve Childcare Service Compliance With Dietary Guidelines: Randomized Controlled Trial. Journal of Medical Internet Research 2020 Feb 4;22(2):e13401. doi: 10.2196/13401
	Yoong et al., 2020	Yoong SL, Grady A, Wiggers JH, Stacey FG, Rissel C, Flood V, Finch M, Wyse R, Sutherland R, Salajan D, O’Rourke R, Lecathelinais C, Barnes C, Pond N, Gillham K, Green S, Wolfenden L. Child-level evaluation of a web-based intervention to improve dietary guideline implementation in childcare centers: a cluster-randomized controlled trial. The American Journal of Clinical Nutrition 2020 Apr 1;111(4)…
Healthy Start-Départ Santé	Ward et al., 2020	Ward S, Bélanger M, Leis A. Comparison between the Healthy Start-Départ Santé online and in-person training of childcare educators to improve healthy eating and physical activity practices and knowledge of physical activity and fundamental movement skills: A controlled trial. Prev Med Rep 2020 Nov 28;20:101264. PMID:33354492
InfaNET	Clark et al., 2009	Clark A, Anderson J, Adams E, Baker S, Barrett K. Assessing an Infant Feeding Web Site as a Nutrition Education Tool for Child Care Providers. Journal of Nutrition Education and Behavior 2009 Jan 1;41(1):41–46. doi: 10.1016/j.jneb.2007.12.007
Munch & Move	Green et al., 2020	Green AM, Mihrshahi S, Innes-Hughes C, O’Hara BJ, McGill B, Rissel C. Implementation of an Early Childhood Healthy Eating and Physical Activity Program in New South Wales, Australia: Munch & Move. Front Public Health 2020 Feb 21;8:34. PMID:32154206
WE PLAY (Wellness Enhancing Physical Activity in Young Children)	Hoffman et al., 2019	Hoffman JA, Schmidt EM, Castaneda-Sceppa C, Hillman CH. The theoretical foundation, fidelity, feasibility, and acceptability of a teacher training to promote physical activity among preschoolers in child care: A pilot study. Preventive Medicine Reports 2019 Mar 1;13:214–217. doi: 10.1016/j.pmedr.2019.01.003
	Hoffman et al., 2020	Hoffman JA, Schmidt EM, Arguello DJ, Eyllon MN, Castaneda-Sceppa C, Cloutier G, Hillman CH. Online preschool teacher training to promote physical activity in young children: A pilot cluster randomized controlled trial. School Psychology US: Educational Publishing Foundation; 2020;35(2):118–127. doi: 10.1037/spq0000349
FoodChecker	Kempler et al., 2022	Kempler JV, Love P, Bolton KA, Rozman M, Spence AC. Exploring the Use of a Web-Based Menu Planning Tool in Childcare Services: Qualitative Cross-sectional Survey Study. JMIR Formative Research 2022 Jul 18;6(7):e35553. doi: 10.2196/35553
Online training on Healthy Beverage Policy	Lee et al., 2021	Lee DL, Alkon A, Plank K, Neelon M, Díaz Rios LK, Hecht CE, Thompson HR, Ritchie LD. Self-Paced Online Training on Healthy Beverage Policy for Child Care Providers. Journal of Nutrition Education and Behavior 2021 Jun 1;53(6):457–470. doi: 10.1016/j.jneb.2021.02.007
