# Supplementary material for: Assessing and Enhancing Nutrition and Physical Activity Environments in Early Childhood Education and Care Centers: Scoping Review of eHealth Tools
Source: JMIR Pediatr Parent. 2025 Jan 22;8:e68372. doi: 10.2196/68372 (PMC11809617; doi:10.2196/68372)
Supplement: Multimedia Appendix 5 [file pediatrics_v8i1e68372_app5.xlsx]

## Sheet: Extraction sheet results clean
Identifier	eHealth tool, web address, decision status	Reviewers	Author/Organization	Year (If applicable)	Country	Title of document	Aim	Design (if applicable)	Setting (if applicable)	Participant information (age/sex)	Inclusion/exclusion criteria (if applicable)	Sample size	Method of recruitment (if applicable)	eHealth modality (web, application, SMS etc.)	Type of eHealth tool (assessment/intervention)	Target of eHealth tool (Nut,PA or both)	Tool components (what does it assess or support)	Intervention duration (if applicable)	Details of psychometric validation of tool (if applicable)	Theoretical underpinning (If applicable)	Outcome measures (Nutrition or Physical Activity)
1	Nourished and Active in Early Learning	LL	Collaboration University of Washington's Center for Public Health Nutrition Washington State Department of Health	NR	Washingtton USA	(2021B) Nurturing Young Eaters: Healthy Foods and Beverages	– Learn ways to provide healthy foods and beverages to infants, toddlers and preschoolers. This training includes information about standards and best practices aligned with CACFP.	NR	Early learning	NR	NR	N/A	N/A	Web-based	Intervention	Nutrition	Modules focus on healthy eating in childhood and early learning, healthy beverages, healty foods, additional strategies, challenge scenarios, quiz and evaluation.	NR	N/A	NR	NR
	https://doh.wa.gov/community-and-environment/healthy-eating-active-living/nourished-and-active-early-learning	JH	Washington State Department of Health	Not Reported	United States	(2021B) Nurturing Young Eaters: Healthy Foods and Beverages	This training provides information on ways to provide healthy beverages and food to infants, toddlers, and preschoolers in early learning settings. This training includes information about standards and best practices aligned with CACFP.	N/A	N/A	Early learning programs	N/A	N/A	N/A	Web-based	Intervention	Nutrition	Online course includes: Introduction, 6 parts/modules covering healthy eating & beverages, strategies to support healthy eating and common challenges , final quiz and evaluation	Not Reported	N/A	Not Reported	N/A
	Final Decision (consensus)		University of Washington's Center for Public Health Nutrition Washington State Department of Health	Not Reported	United States	(2021B) Nurturing Young Eaters: Healthy Foods and Beverages	This training provides information on ways to provide healthy beverages and food to infants, toddlers, and preschoolers in early learning settings. This training includes information about standards and best practices aligned with CACFP.	N/A	Early learning programs	Early learning professionals	N/A	N/A	N/A	Web-based	Intervention	Nutrition	Online course includes: Introduction, 6 parts/modules covering healthy eating & beverages, strategies to support healthy eating and common challenges , final quiz and evaluation	Not Reported	N/A	Not Reported	N/A
2	MyPlate on Alexa	LL	USDA	2020-2025	USA	MyPlate on Alexa	USDA developed the MyPlate on Alexa skill to include food and nutrition information for all stages of life in a virtual space.	N/A	N/A	N/A	N/A	N/A	N/A	Application	Intervention	Nutrition	The MyPlate Alexa skill provides science-based food and nutrition tips for almost everyone* -- parents and caregivers of babies starting at 4 months of age, toddlers, preschoolers, kids, tweens, teens, young adults, adults, and older adults!	N/A	N/A	NR	NR
	https://www.myplate.gov/myplateassistant	JH	USDA		United States	MyPlate on Alexa	The app provides science-based food and nutrition tips for caregivers of babies starting at 4 months of age and all stages of life	N/A	N/A	Everyone from parents and caregivers of babies starting at 4 months old through older adults. Includes early learning professionals.	N/A	N/A	N/A	Application	Intervention	Nutrition	MyPlate on Alexa provides food and nutrition tips based on the Dietary Guidelines for Americans. MyPlate on Alexa is intended for everyone from parents and caregivers of babies starting at 4 months old through older adults	N/A	N/A	Not Reported	N/A
	Final Decision		USDA	2020-2025	United States	MyPlate on Alexa	The app provides science-based food and nutrition tips for caregivers of babies starting at 4 months of age and all stages of life	N/A	All U.S. citizens	Everyone from parents and caregivers of babies starting at 4 months old through older adults. Includes early learning professionals.	N/A	N/A	N/A	Application	Intervention	Nutrition	MyPlate on Alexa provides food and nutrition tips based on the Dietary Guidelines for Americans. MyPlate on Alexa is intended for everyone from parents and caregivers of babies starting at 4 months old through older adults	N/A	N/A	Not Reported	N/A
3	BOSTON HEALTHY CHILDCARE INITIATIVE	LL	Boston Public Health Commission	NR	Boston USA	Boston Healthy Child Care Initiative (BHCCI)	The goal of BHCCI is to promote policy, systems, and environmental change strategies in childcare settings. We want to increase the number of child care providers who: provide access to healthy foods provide access to healthy beverages provide access to physical activity opportunities decrease access to screen time, and increase opportunities for breastfeeding.	N/A	N/A	child care educators	N/A	N/A	N/A	Web-based	Assessment/Intervention	Nut/PA	help them put in place policies and practices that support healthy eating and physical activity in infants, toddlers, and preschool-aged children. information on healthy eating best-practices in early learning environments information on physical activity best-practices in early learning environments assessment action planning for improvement	NR	N/A	NR	NR
	https://www.boston.gov/government/cabinets/boston-public-health-commission/physical-health-and-wellness/chronic-disease-prevention/boston-healthy-childcare-initiative	JH	The Boston Public Health Commission	Not Reported	United States	BOSTON HEALTHY CHILDCARE INITIATIVE	The goal of BHCCI is to promote policy, systems, and environmental change strategies in childcare settings. We want to increase the number of child care providers who: provide access to healthy foods provide access to healthy beverages provide access to physical activity opportunities decrease access to screen time, and increase opportunities for breastfeeding.	N/A	Childcare settings	Early childhood educators	N/A	N/A	N/A	Web-based	Intervention	Nutrition & Physical Activity	- Evidence based practices on nutrition and physical activity - Self-assessment filled by educators - Identifying areas of improvement - Creating an action plan, developing goals and activities	Not Reported	N/A	Not Reported	N/A
	Final Decision		The Boston Public Health Commission	Not Reported	United States	BOSTON HEALTHY CHILDCARE INITIATIVE	The goal of BHCCI is to promote policy, systems, and environmental change strategies in childcare settings. We want to increase the number of child care providers who: provide access to healthy foods provide access to healthy beverages provide access to physical activity opportunities decrease access to screen time, and increase opportunities for breastfeeding.	N/A	Childcare settings	Early childhood educators	N/A	N/A	N/A	Web-based	Intervention	Nutrition & Physical Activity	- Evidence based practices on nutrition and physical activity - Self-assessment filled by educators - Identifying areas of improvement - Creating an action plan, developing goals and activities	Not Reported	N/A	Not Reported	N/A
4	A Balanced Day: Tips and Guideline for Child Care Providers	LL	Hastings Prince Edward (HPE) Public Health	NR	PEI Canada	A Balanced Day: Tips and Guideline for Child Care Providers	We will review why a balanced day is important for children aged 0 to 4, the role you have as a child care provider, the recommended 24-hour movement guidelines for the early years and important health messages to send home with parents and caregivers.	N/A	N/A	Child care providers	N/A	N/A	N/A	Web-based	Intervention	Physical Activity	This 15-minute, online module reviews why a balanced day is important for children (Move, Sit, Sleep), the role you have as a child care provider in encouraging kids to be active, the 24-Hour Movement Guidelines for Children aged 0-4, and important health messages to send home with parents and guardians.	15 minutes	N/A	NR	NR
	https://www.hpepublichealth.ca/stan_module/html_publish/story_html5.html	JH	Hastings Prince Edward (HPE) Public Health	Not Reported	Canada	A Balanced Day: Tips and Guideline for Child Care Providers	We will review why a balanced day is important for children aged 0 to 4, the role you have as a child care provider, the recommended 24-hour movement guidelines for the early years and important health messages to send home with parents and caregivers.	N/A	Childcare settings	Child care providers	N/A	N/A	N/A	Web-based	Intervention	Physical Activity	- 15-minute interactive module (videos) - Topic include physical activity, sedentary behavior and screen time, sleep, role of providers, 24-hour movement guidelines for the early years, important health messages to send home with parents and caregivers, outdoor play. - Included quiz at the end of the module	15 minutes	N/A	Not Reported	N/A
	Final Decision		Hastings Prince Edward (HPE) Public Health	Not Reported	Canada	A Balanced Day: Tips and Guideline for Child Care Providers	We will review why a balanced day is important for children aged 0 to 4, the role you have as a child care provider, the recommended 24-hour movement guidelines for the early years and important health messages to send home with parents and caregivers.	N/A	Childcare settings	Child care providers	N/A	N/A	N/A	Web-based	Intervention	Physical Activity	- 15-minute interactive module (videos) - Topic include physical activity, sedentary behavior and screen time, sleep, role of providers, 24-hour movement guidelines for the early years, important health messages to send home with parents and caregivers, outdoor play. - Included quiz at the end of the module	15 minutes	N/A	Not Reported	N/A
5	Child Care Healthy Eating and Active Living Guidelines Training	LL	Ottawa Public Health	2015	Ottawa Canada	Child Care Healthy Eating and Active Living Guideline Training	The Child Care Healthy Eating and Active Living training will provide you with information on the importance of healthy eating and active play for young children and ideas to implement the Child Care Healthy Eating and Active Living Guidelines in your child care setting.	N/A	N/A	Supervisors and child care providers, municipal cooks	Supervisors and child care providers, municipal cooks	N/A	N/A	web-based	Intervention	Nutrition & Physical Activity	Online training modules PART 1 - Child Care Health Eating - engage parents in NutPA at home - the eating environment - what to serve - how to serve food safely PART 2 - Active Living for Young Children	Part 1 = 60 min Part 2 = 30 min	N/A	NR	N/A
	https://www.ottawapublichealth.ca/en/professionals-and-partners/training-for-child-care-providers.aspx#On-line-training-e-modules	JH	Ottawa Public Health	Not Reported	Canada	Child Care Healthy Eating and Active Living Guidelines Training	The Child Care Healthy Eating and Active Living training will provide you with information on the importance of healthy eating and active play for young children and ideas to implement the Child Care Healthy Eating and Active Living Guidelines in your child care setting	N/A	Childcare settings	Supervisors and child care providers, municipal cooks	N/A	N/A	N/A	Web-based	Intervention	Nutrition & Physical Activity	Online training modules with quiz questions and reflective questions (Part 1: Module 1: Eat, Play, Feel Good, Module 2: Families Module 3: The Eating Environment, Module 4: A Healthy Menu, Module 5: What to Serve, Module 6: How to Serve Food Safely, Part 2: Module 7: Active Living Environment Module 8: Active Play, Module 9: Physical Literacy) Supervisors and child care providers complete modules…	Part 1 takes about 60 minutes to complete and Part 2 takes about 30 minutes	N/A	Not Reported	N/A
	Final Decision		Ottawa Public Health	2015	Canada	Child Care Healthy Eating and Active Living Guidelines Training	The Child Care Healthy Eating and Active Living training will provide you with information on the importance of healthy eating and active play for young children and ideas to implement the Child Care Healthy Eating and Active Living Guidelines in your child care setting	N/A	Childcare settings	Supervisors and child care providers, municipal cooks	N/A	N/A	N/A	Web-based	Intervention	Nutrition & Physical Activity	Online training modules with quiz questions and reflective questions (Part 1: Module 1: Eat, Play, Feel Good, Module 2: Families Module 3: The Eating Environment, Module 4: A Healthy Menu, Module 5: What to Serve, Module 6: How to Serve Food Safely, Part 2: Module 7: Active Living Environment Module 8: Active Play, Module 9: Physical Literacy) Supervisors and child care providers complete modules…	Part 1 = 60 min Part 2 = 30 min	N/A	Not Reported	N/A
6	Fostering Healthy Eating Habits	LL	BC Provincial Health Services Authority - Fraser Health Jane E. Wark	2016	Vancouver Canada	Healthy Eating in the Childcare Setting - Division of Responsibility Model	This course has been designed by the Dietitians of Fraser Health to support childcare providers in feeding children using a best-practice approach.	N/A	N/A	childcare providers	N/A	N/A	N/A	Web-based	Intervention	Nutrition	Chapter 1 - Being Aware of Your Personal Beliefs and Experiences Chapter 2 - Division of Responsibility is Best Practice Chapter 3 - What to Serve: Adult Decides Chapter 4 -When to Serve: Adults Decide Chapter 5 - Where to Serve - Adult Decides Chapter 6 - How Much (and Whether) to eat - Child Decides Chapter 7 - Policies and Parent Handbooks Chapter 8 - Information to Share with Parents	60 min	N/A	NR	N/A
	https://www.interiorhealth.ca/sites/default/files/PDFS/fostering-healthy-eating-habits.pdf	JH	Interior Health	2017	Canada	Healthy Eating in Childcare Setting	This course has been designed by the Dietitians of Fraser Health to support childcare providers in feeding children using a best-practice approach.	N/A	N/A	Childcare providers	N/A	N/A	N/A	Web-based	Intervention	Nutrition	e-Learning course including 9 chapters on healthy practices and environment with quiz questions and certification at the end	1 hour	N/A	Not Reported	N/A
	Final Decision		BC Provincial Health Services Authority - Interior Health	2016	Canada	Healthy Eating in Childcare Setting	This course has been designed by the Dietitians of Fraser Health to support childcare providers in feeding children using a best-practice approach.	N/A	Childcare settings	Childcare providers	N/A	N/A	N/A	Web-based	Intervention	Nutrition	e-Learning course including 9 chapters on healthy practices and environment with quiz questions and certification at the end	1 hour	N/A	Not Reported	N/A
7	Nourishing Beginnings	LL	Dairy Farmers of Canada.	NR	Canada	Nourishing Beginnings	Free online early childhood nutrition program with essential information on how to feed toddlers and preschoolers and how to engage children when learning together with food.	N/A	Childcare settings	Early learning in child care (ELCC) educators and directors ELCC professors or program directors at colleges or universities	N/A	N/A	N/A	web-based	Intervention	Nutrition	Module 1 - Supporting Young Eaters Module 2 - Learning Together with Food	M1 = 80 minutes M2 = 70 minutes	N/A	Not Reported	N/A
	https://nourishingbeginnings.ca/	JH	Dairy Farmers of Canada.	NR	Canada	Nourishing Beginnings	Free online early childhood nutrition program with essential information on how to feed toddlers and preschoolers and how to engage children when learning together with food.	N/A	Childcare settings	Early learning in child care (ELCC) educators and directors ELCC professors or program directors at colleges or universities	N/A	N/A	N/A	web-based	Intervention	Nutrition	Module 1: Supporting Young Eaters Module 2 : Learning Together with Food	Module 1: 80 min Module 2 = 70 min	N/A	Not Reported	N/A
	Final Decision		Dairy Farmers of Canada.	Not Reported	Canada	Nourishing Beginnings	Free online early childhood nutrition program with essential information on how to feed toddlers and preschoolers and how to engage children when learning together with food.	N/A	Childcare settings	Early learning in child care (ELCC) educators and directors ELCC professors or program directors at colleges or universities	N/A	N/A	N/A	Web-based	Intervention	Nutrition	Module 1 - Supporting Young Eaters Module 2 - Learning Together with Food	Module 1 = 80 min Module 2 = 70 min	N/A	Not Reported	N/A

## Sheet: Reference details
Identifier	eHealth tool	URL	Reference
1	Nourished and Active in Early Learning	https://doh.wa.gov/community-and-environment/healthy-eating-active-living/nourished-and-active-early-learning	Washington State Department of Health. (n.d.). Nourished and active in early learning. Washington State Department of Health. Retrieved May 17, 2024, from https://doh.wa.gov/community-and-environment/healthy-eating-active-living/nourished-and-active-early-learning
2	MyPlate on Alexa	https://www.myplate.gov/myplateassistant	U.S. Department of Agriculture. (n.d.). MyPlate assistant. MyPlate. Retrieved May 17, 2024, from https://www.myplate.gov/myplateassistant
3	BOSTON HEALTHY CHILDCARE INITIATIVE	https://www.boston.gov/government/cabinets/boston-public-health-commission/physical-health-and-wellness/chronic-disease-prevention/boston-healthy-childcare-initiative	City of Boston. (n.d.). Boston healthy childcare initiative. Boston Public Health Commission. Retrieved May 17, 2024, from https://www.boston.gov/government/cabinets/boston-public-health-commission/physical-health-and-wellness/chronic-disease-prevention/boston-healthy-childcare-initiative
4	A Balanced Day: Tips and Guideline for Child Care Providers	https://www.hpepublichealth.ca/stan_module/html_publish/story_html5.html	Hastings Prince Edward Public Health. (n.d.). Stan module. Retrieved May 17, 2024,from https://www.hpepublichealth.ca/stan_module/html_publish/story_html5.html
5	Child Care Healthy Eating and Active Living Guidelines Training	https://www.ottawapublichealth.ca/en/professionals-and-partners/training-for-child-care-providers.aspx#On-line-training-e-modules	Ottawa Public Health. (n.d.). Training for child care providers. Retrieved May 17, 2024, from https://www.ottawapublichealth.ca/en/professionals-and-partners/training-for-child-care-providers.aspx#On-line-training-e-modules
6	Fostering Healthy Eating Habits	https://www.interiorhealth.ca/sites/default/files/PDFS/fostering-healthy-eating-habits.pdf	Interior Health. (n.d.). Fostering healthy eating habits [PDF]. Retrieved May 17, 2024,from https://www.interiorhealth.ca/sites/default/files/PDFS/fostering-healthy-eating-habits.pdf
7	Nourishing Beginnings	https://nourishingbeginnings.ca/	Dairy Farmers of Canada. (n.d.). Nourishing beginnings. Retrieved May 17, 2024,from https://nourishingbeginnings.ca/
